# Supplementary material for: Fibrosis signature of anastomotic margins for predicting anastomotic stenosis in rectal cancer with neoadjuvant chemoradiotherapy and sphincter-preserving surgery
Source: Gastroenterol Rep (Oxf). 2024 Mar 19;12:goae012. doi: 10.1093/gastro/goae012 (PMC10950477; doi:10.1093/gastro/goae012)
Supplement: goae012_Supplementary_Data [file goae012_supplementary_data.zip]

Archive with 3 entries (3 files):
- 2023-171 Supplementary Figure S2.tif
- 2023-171 Supplementary Figure S1.tif
- 2023-171-Supplementary materials.docx
